# Supplementary material for: Polymorphisms and AR: A Systematic Review and Meta-Analyses
Source: Front Genet. 2022 Jul 1;13:899923. doi: 10.3389/fgene.2022.899923 (PMC9284009; doi:10.3389/fgene.2022.899923)
Supplement: Supplementary file 1 [file Table2.XLS]

## Sheet: Sheet1
Supplementary Table S1 Results of the text mining procedure.
No.	Title	Description	Details
1	Association of single nucleotide polymorphisms of GATA3 with allergic rhinitis phenotypes in Chinese.	Wang XD, Zhang L, Duan H, She WY, Zhao Y, Liu S, Han DM.	Chin J Otorhinolaryngol Head Neck Surg. 2008 July; 43(7): 494-498.
2	Association between TNFAIP3 gene polymorphisms and susceptibility of allergic rhinitis in a Chinese Han population.	Yang YL，Shen Y，Wang XQ，Ke X，Kang HY，Hu GH，Hong SL.	Journal of Chongqing Medical University. 2015; 40(6): 860-864.
3	Association between tumor necrosis factor gene polymorphism and allergic rhinitis.	Qiu LZ, Li MX, Chen SQ.	Journal of Modern Clinical Medical Bioengineering. 2003; 9(5): 426-427.
4	Analysis of HLA-DRB1 allele polymorphism for patients with allergic rhinitis.	Yang L, Zhang QR, Zhang P, et al.	Chin J Otorhinolaryngol. 1999 June; 34(3): 147-149.
5	The Correlation of ACE Gene Polymorphism and - 159C/T Polymorphism of CD14 Gene Promoter with Allergic Rhinitis.	Lu HM, Li ZM, Fang CF, Wei DJ.	Tianjin Med J. 2006 Dec; 34(12): 860-862.
6	Relationship between polymorphism sites of Tim-3 and allergic rhinitis in a population of Uigurs and Hans from Xinjiang Uigur Autonomous Region of China.	Wang Y, Liu ZL, Sun J, Ilham I, Hu HF, Zhang H.	Chin J Otorhinolaryngol Head Neck Surg. 2011 September; 46(9): 712-717.
7	Study on the relationship between Polymorphism of CD14 gene and allergic rhinitis in Xinjiallg Uygurs and Hans.	Hu HF.	Xinjiang Medical University. 2011 April.
8	Analysis of HLA-DＲB1，DQB1 polymorphism in Uyghur and Han patients with allergic rhinitis in Xinjiang.	Cui ZT，Fan YQ，Hu B，Yang YP，Zhang H.	Journal of Xinjiang Medical University. 2015 Jun; 38(6): 669-674.
9	Study of allergic rhinitis and its relationship with STAT6 gene polymorphism in Kashghar region.	Er-Xiding MMT, Ami-Na ABLZ, Dai JH, et al.	Chinese Journal of Otorhinolaryngology Skull Base Surgery. 2010 Jun; 16(3): 181-184.
10	Relationship between rs1057141 and rs 1135216 polymorphisms of TAP1 gene and allergic rhinitis in Xinjiang Han people.	Chen QY, Liu ZL, Zhang H.	J Clin Otorhinolaryngol Head Neck Surg (China). 2012; 26(20): 917-925.
11	Analysis of Inhaled Allergen Spectrum and Associated Copy Number Variation of Allergic Rhinitis in Xinjiang.	Wang Y.	Xinjiang Medical University. 2020 Sep.
12	Ｒelationship between cytotoxic T lymphocyte associated antigen 4 gene polymorphism and susceptibility of children with allergic rhinitis complicated with asthma.	Yang LJ，Li Y.	J Medical Forum. 2021 Nov. 42(21): 1-8.
13	Analysis on correlation between single nucleotide polymorphisms of vitamin D receptor gene with susceptibility to allergic rhinitis.	Chen SM, Li ZQ, Zhou LM, Zhang YX.	J Clin Otorhinolaryngol Head Neck Surg (China). 2019; 33(5): 402-406.
14	Relationship between vitamin D binding protein gene polymorphism and allergic rhinitis in Hainan population.	Chen SM, Huang J, Zhou XL, Li ZQ, Lu JJ, Zhu FR, Zhou LM.	Journal of Hainan Medical University, 2018; 24(22): 2019-2022.
15	Study on single-nucleotide polymorphisms of microRNA and susceptibility to allergic rhinitis in Han population of southern China.	Deng YQ，Yang YQ，Tao ZZ，Kong YG，Xu Y，Chen SM，Xiao BK.	J Otolaryngol Ophthal Shandong Univ. 2016 Feb; 30(1): 1:4.
16	A Study of Common Genetic Susceptibility Loci and Interaction in Atopic Diseases.	Tang XF.	Hanhui Medical University. 2012 June.
17	Expression of vitamin D and polymorphism analysis of vitamin D receptor gene rs7975232 in serum of allergic rhini tis patients at Baoan District in Shenzhen.	Shi J, Liu JG, Liu XG, Zou WY.	BME ＆ Clin Med. 2020 May; 24(3): 328-332.
18	Association between human leukocyte antigenⅡ ( HLA-Ⅱ) gene polymorphism and house dust mites-sensitive allergic rhinitis in Chinese subjects.	Zhao YM, Wang CS, Zhao YL，Zhang Y, Zhang L.	Journal of Capital Medical University. 2017 Oct. 38(5): 688-694.
19	Analysis of MRPL4 Gene Polymorphism for patients with allergic rhinitis of Hui and Han people in Ningxia .	Li Y.	Ningxia Medical University. 2014 Mar.
20	Linkage of allergic rhinitis with HLA-DQA1 gene.	LI HF, Wei QY, LI JM.	Chin J Lab Diagn. 2011 April; 15(4): 634-636.
21	Association between gene polymorphism of transporters associated with antigen processing and allergic rhinitis.	Lai H, Lu JP, Li YG, Li MX, Chen SQ.	J Otolaryngol Ophthal Shandong Univ. 2005 Dec; 19(6): 374-376.
22	Association Study on Allergic Rhinitis and its Relationship with STAT6 Gene Polymorphism in Kashghar Region.	A-mina ABLZ.	Xinjiang Medical University. 2009 April.
23	Linkage of allergic rhinitis with HLA┐DRB alleles polymorphism.	Xing ZM, Yu DL.	J Clin Otorhinolaryngol （ China). 2001 May; 15(5): 199-201.
24	Study on the Correlation between Polymorphism of Low Molecular Weight Peptide Genes and Allergic Rhinitis in Cantonese.	Li MX, Zhang JG, Chen GG, Chen SQ.	Academic Journal of Guangzhou Medical College. 2004 Sep; 32(3): 46-48.
25	Analysis of association between the IRF5 gene single nucleotide polymorphism and allergic rhinitis.	Feng HJ, Li WX, Bai SJ, Wang DY.	Chin J Otorhinolaryngol Head Neck Surg. 2013 Jan; 48(1): 22-25.
26	Association study of surfactant protein A and surfactant protein D polymorphisms with allergic rhinitis in a Chinese Han populaiton.	Deng YQ.	Wuhan University. 2011 April.
27	Detection of antigen specificities of HLA-A,B loci in perennial allergic rhinitis.	Lin SZ, Liu RY, Guo HY, et al.	Chin J Otorhinolaryngol, 1997 February; 32(1): 18-20.
28	Study on plasma TNF level and TNFα-863 C/A polymorphisnis in patients with allergic rhinitis.	Li ZL, Li YG, Lu JP, Chen SQ.	Anat Res. 2013; 35(5): 343-346.
29	Study on Plasma a TNF Level and TNFA-238G/A Polymorphisms in Patients with Allergic Rhinitis.	Qiu LZ, Huang YH, Lai H, et al.	Modern Hospital. 2009 May; 9(5): 22-24.
30	Relationship between polymorphism of tumor necrosis factorα-308G/A and allergic rhinitis.	Feng JH, Yang WZ, Liu ZW.	Hainan Medical Journal. 2009; 20(10): 10-12
31	Study on Tim-3 promotor polymorphisms in patients with allergic rhinitis.	Huang YH, Lai H, Zhang JG, Chen SQ, Li MX, Qiu LZ.	IMHGN. 2009; 15(15): 12-15.
32	Study on TGFβ1-509C/T polymorphisms in patients with allergic rhinitis.	Qiu LZ, Huang YH, Lai H, Zhang JG, Chen SQ, Li MX.	Anat Res. 2009; 31(2): 85-87.
33	Study on IRF5 polyMorphism in Patients with Allergic Rhinitis.	Feng HJ, Li WX, Bai SJ, Wang DY.	Progress in Modern Biomedicine. 2013 Jan; 13(19): 3708-3710.
34	Study on correlation between IL-23R gene polymorphisms and susceptibility of allergic rhinitis.	Han L, LI Y, Wang XF, Huang W, Lian JS	Chinese Journal of Otorhinolaryngology -Skull Base Surgery. 2018 Aug; 24(4): 346-349.
35	The study on the association of the inerleukin-4 receptor gene polymorphism with allergic rhinitis.	Dong C.	Kunming Medical College. 2005 May.
36	The study on the association of the interleukin-4 receptor gene polymorphism with allergic rhinitis.	Ma J, Dong C, ZhangG Y, Li XJ, Ruan B, Sui J.	Chin Arch Otolaryngol Head Neck Surg. 2006 April; 13(4): 247-249.
37	The study on the association of the interleukin-4 and its receptor gene polymorphism with allergic rhinitis in Uygur.	Sha WLX.	Xinjiang Medical College. 2010. April.
38	Association between single-nucleotide polymorphisms in the IRAK-4 gene and allergic rhinitis.	Zhang Y, Xi L, Zhao YM, Zhao LP, Zhang L.	Chin J Otorhinolaryngol Head Neck Surg. 2012 June; 47(6): 476-480.
39	The relevance of leukotriene D4 synthase gene A(-444)C polymorphism to clinical responsiveness of leukotriene receptor antagonist in patient with allergic rhinitis.	Liu XL, Luo H, Zhang JB, Yan NB, Li J, Yu Y, Liu J, Jiang Y, Wang PJ.	J Clin Otorhinolaryngol Head Neck Surg (China). 2014; 28(14): 1020-1024.
40	Association study of Interleukin-25 polymorphisms with dust mite-sensitized persistent allergic rhinitis in a Chinese Han population of Jiangsu-Anhui provinces.	Wu ZF,	Nanjing Medical College. 2017. May.
41	Inve stigation into the polymorphism of inte rleukin-13-1112 C>T in alle rgic rhinitis patients.	Li YG, Liu ZW, Lu JP.	China tropical medicine. 2012 Jan; 12(1): 67-69.
42	Study on interleukin-13 +2044 C>T polymorphisms in patients with dust acrid of allergic rhinitis.	Li YG, Liu ZW, Lu JP, Li MX, Chen SQ.	Anat Res. 2011; 33(4): 245-247.
43	Association between gene polymorphism of interleukin-4 receptor Q576R and allergic rhinitis.	Li YG, Lu JP, Li MX, Chen SQ, Lai H.	Anat Res. 2008; 30(4): 261-269.
44	Study on Tim-3 promotor-1541 C>T, -882 T>C, -574 G>T, polymorphisms in patients with dust acrid of allergic rhinitis.	Huang YH, Zhang JG, Lai H, Chen SQ, Ma ZE, Qiu LZ.	China Journal of Modern Medicine. 2009 May; 19(10): 1494-1498.
45	Genetic risk of TNFSF4 polymorphisms in children with asthma and allergic rhinitis in Chinese Han population.	Zou QY, Shen Y, Ke X, Pang Y, Li J, Hong SL, Kang HY.	Immunological Journal. 2018 Jun; 34(6): 547-552.
46	Ｒelevancy Between Gene Polymorphism of Tumor Necrosis Factor Alpha-induced Protein 3 and Genetic Susceptibility of Allergic Rhinitis.	Du YP, Han J, Jiao XM, Wang XX.	Labeled Immunoassays ＆ Clin Med. 2016 Aug; 23(8): 899-902.
47	Association of Toll-like receptor pathway gene polymorphisms with allergic rhinitis.	Chen RX, Zhang QZ, Lu MP, Zhu XJ, Cheng L.	J Otolaryngol Ophthalmol Shandong Univ. 2019 May; 33(3): 79-87.
48	Correlation between TLR-4 gene polymorphisms and allergic rhinitis.	He S, Chen J,	J Clin Otorhinolaryngol Head Neck Surg (China). 2017; 31(13): 991-994.
49	Study on relationship between polymorphism sites of TIM-3 and allergic rhinitis in a population of adult Hans from Shanxi province of China.	Wang CQ, P SD.	Shanxi Med J. 2008 August; 37(8): 688-690.
50	The rs3761548 polymorphism of FOXP3 is a protective genetic factor against allergic rhinitis in the Hungarian female population.	Fodor E, Garaczi E, Polyánka H, Koreck A, Kemény L, Széll M.	Hum Immunol. 2011 Oct; 72(10):926-9.
51	The relevance of CYSLTR1 gene polymorphism to the severity of allergic rhinitis and clinical responsiveness of montelukast in children.	Zhao M, Li H, Li H.	Eur Arch Otorhinolaryngol. 2021 Dec; 278(12):4847-4853.
52	The Fc gammaRIIa polymorphism in Turkish children with asthma bronchial and allergic rhinitis.	Gulen F, Tanac R, Altinoz S, Berdeli A, Zeyrek D, Koksoy H, Demir E.	Clin Biochem. 2007 Mar; 40(5-6):392-6. doi: 10.1016/j.clinbiochem.2006.11.014. Epub 2007 Jan 5. PMID: 17291475.
53	The Assessment of TNF-α Gene Polymorphism Association with the Risk of Allergic Rhinitis in the Chinese Han Population.	Cui Q, Li J, Wang J.	Int J Gen Med. 2021 Sep 3; 14:5183-5192. doi: 10.2147/IJGM.S325969. PMID: 34512001; PMCID: PMC8423489.
54	Association study on microRNA-binding-site SNPs of the TGF-β signaling pathway genes in allergic rhinitis.	Lu WM.	Nanjing Medical College. 2014 May.
55	Association study of TAS2R38 and TAS2R13 polymorphisms with dust mite-sensitized persistent allergic rhinitis in a Chinese Han population.	Yuan Y.	Nanjing Medical College. 2016 May.
56	Association between transporter associated antigen processing (TAP)gene polymorphisms and Allergic Rhinitis.	Dai J.	Tianjin Armed Police Medical College. 2009 March.
57	Relationship between rs1135216 rs2071480 polymorphisms of TAP1 gene and allergic rhinitis in Xinjiang Uygur people.	Chen QY, Feng J, Wei GL, Zhang H.	Journal of Chinese Practical Diagnosis and Therepy. 2012 May, 26(5): 463-466.
58	Relationship between rs1057141 polymorphisms of TAP1 gene and allergic rhinitis in Xinjiang Uygur people.	Chen QY, Liu ZL, Yang YP, Xiang YB, Zhang H.	Journal of Xinjiang Medical University. 2011 Sep. 34(9): 920-924.
59	Strong association between the -308 TNF promoter polymorphism and allergic rhinitis in Pakistani patients.	Minhas K, Micheal S, Ahmed F, Ahmed A.	J Investig Allergol Clin Immunol. 2010;20(7):563-6. PMID: 21313996.
60	Association between single nucleotide polymorphisms of STAT6 and allergic rhinitis in Xinjiang of China.	Dai JH, Jiang XF, Sun Y, Yang Q, Liu FT, Zhang QQ, Mu NR, Gao L.	Chin J Clin Pharmacol. 2013 February; 29(2): 94-97.
61	A Study on the correlation between STAT6 gene +2964G/A polymorphism and Allergic rhinitis In Shandong Province.	Zhao D.	Shandong Medical College. 2012 May.
62	Analysis on T/C polymorphism of SP-D gene rs721917 and genetic susceptibility of allergic rhinitis in children in Shenzhen.	Liu GD, Zhou YF, Wen Y, Zhong WC.	Chinese Journal of Eugenics and Genetics. 2019; 27(8): 901-907.
63	Polymorphism of the CD14 gene in perennial allergic rhinitis.	Kang HJ, Choi YM, Chae SW, Woo JS, Hwang SJ, Lee HM.	Int J Pediatr Otorhinolaryngol. 2006 Dec;70(12):2081-5. doi: 10.1016/j.ijporl.2006.07.024. Epub 2006 Sep 1. PMID: 16950521.
64	Polymorphism at the glutathione S-transferase P1 locus in Korean patients with perennial allergic rhinitis.	Chung YS, Cha HE, Kang IG, Hwang YJ, Kim ST.	Am J Rhinol. 2006 Nov-Dec;20(6):648-51. doi: 10.2500/ajr.2006.20.2950. PMID: 17181111.
65	Polymorphism -509C/T in TGFB1 Promoter Is Associated With Increased Risk and Severity of Persistent Allergic Rhinitis in a Chinese Population.	Zhu XJ, Lu MP, Chen RX, Bu DY, Zhu LP, Wang ML, Yin M, Zhang ZD, Cheng L.	Am J Rhinol Allergy. 2020 Sep;34(5):597-603. doi: 10.1177/1945892420913441. Epub 2020 Mar 26. PMID: 32216462.
66	Plasminogen activator inhibitor-1 gene 4G/5G polymorphism in Turkish children with asthma and allergic rhinitis.	Ozbek OY, Ataç FB, Ogus E, Ozbek N.	Allergy Asthma Proc. 2009 Jan-Feb;30(1):41-6. doi: 10.2500/aap.2009.30.3183. Epub 2008 Dec 6. PMID: 19063817.
67	Correlation between Per2 gene mutation and allergic rhinitis.	Sun FQ.	Wannan Medical College. 2020 March.
68	The polymorphisms in osteopontin gene and receptors are associated with allergic rhinitis in Chinese Han population.	Zhang ZH.	Chongqing Medical College. 2021 May.
69	Association between single nucleotide polymorphisms in NOS2 gene and house dust mite-sensitive allergic rhinitis.	Li JY, Zhang Y, Zhang L.	Journal of Capital Medical University. 2018 Feb. 39(1): 51-56.
70	MicroRNA and pre-microRNA related genetic variants contribute to the panthogenesis of allergic rhinitis.	Hu D.	Chongqing Medical College. 2016 March.
71	Leukotriene C4 synthase A-444C gene polymorphism in patients with allergic rhinitis.	Eskandari HG, Unal M, Oztürk OG, Vayisoğlu Y, Muşlu N.	Otolaryngol Head Neck Surg. 2006 Jun;134(6):997-1000. doi: 10.1016/j.otohns.2006.02.007. PMID: 16730545.
72	Association of JAK1 gene polymorphisms with allergic rhinitis in Chinese Han populations.	Feng J, Liu HB.	J Clin Otorhinolaryngol Head Neck Surg (China). 2015; 29(19): 1713-1716.
73	Interleukin-18/-607 gene polymorphism in allergic rhinitis.	Lee HM, Park SA, Chung SW, Woo JS, Chae SW, Lee SH, Kang HJ, Hwang SJ.	Int J Pediatr Otorhinolaryngol. 2006 Jun;70(6):1085-8. doi: 10.1016/j.ijporl.2005.11.006. Epub 2006 Jan 6. PMID: 16406079.
74	Association between IL-27 gene polymorphisms and susceptibility to allergic rhinitis.	Ke X, Shen Y, Hu X, Yuan XD, Kang HY, Wang XQ, Hong SL.	J Clin Otorhinolaryngol Head Neck Surg (China). 2016; 30(9): 684-688.
75	IL-27 polymorphisms are association with allergic rhinitis in Chinese Han population.	Yuan XD.	Chongqing Medical College. 2014 May.
76	Association analysis of IL-23R polymorphisms in allergic rhinitis.	Hu D, Hu GH, Wei P, Hong SL.	J Clin Otorhinolaryngol Head Neck Surg (China). 2014; 28(2): 85-89.
77	Association the polymorphism of interleukin-6 in patients with allergic rhinitis.	Luo JH, Liao FG, Liao ZP.	Progress of Anotomical Sciences. 2010 Sep; 16(5): 442-444.
78	Association between the expression and polymorphisms of IL-6 and allergic rhinitis.	Zhao N	Shandong Medical College. 2016 Sep.
79	The Association Between HLA-DR Genes And Allergic Rhinitis And The comparison between the Level of IL-4/IFN-γ Cytokine.	Liu XL.	Xinjiang Medical College. 2005 March.
80	Histamine H1 receptor gene polymorphism acts as a biological indicator of the prediction of therapeutic efficacy in patients with allergic rhinitis in the Chinese Han population.	Chu JT.	J Cell Biochem. 2019 Jan;120(1):164-170. doi: 10.1002/jcb.27278. Epub 2018 Aug 30. PMID: 30168182.
81	High-affinity IgE receptor gene polymorphism and allergic rhinitis in a Polish population.	Korzycka-Zaborowska B, Zielińska-Bliźniewska H, Miłoński J, Olszewski J.	Otolaryngol Pol. 2014 Jul-Aug;68(4):196-9. doi: 10.1016/j.otpol.2013.10.007. Epub 2013 Oct 28. PMID: 24981302.
82	Association of vitamin D binding protein gene and CYP27B1 gene polymorphisms with mite-sensitized persistent allergic rhinitis among Han Chinese population.	Tian HQ, Wu ZF, Lu Y, Cheng L.	J Otolaryngol Ophthalmol Shandong Univ. 2019; 33(3): 71-78.
83	Association study of GARP (LRRC32) polymorphisms with dust mite-sensitized persistent allergic rhinitis in a Chinese Han population.	Chen XY.	Nanjing Medical College. 2015 May.
84	Study on the relationship between FOXP3 gene polymorphism and allergic rhinitis.	Song QL.	Int J Immunol. 2016 Mar; 39(2): 139-142.
85	Association study between FOSL2 gene polymorphism and persistent allergic rhinitis sensi-tized by dust mites in a Chinese Han population.	Qian JJ.	Nanjing Medical College. 2019 March.
86	Association between FcRL3 gene polymorphisms and susceptibility of perennial allergic rhinitis in a Chinese Han population.	Gu Z, Ke X, Shen Y, Kang HY, Wang XQ, Hu GH, Hong SL.	J Otolaryngol Ophthalmol Shandong Univ. 2015; 29(20): 1765-1769.
87	FcgammaRIIIa-V/F 158 polymorphism in Turkish children with asthma bronchiale and allergic rhinitis.	Zeyrek D, Tanac R, Altinoz S, Berdeli A, Gulen F, Koksoy H, Demir E.	Pediatr Allergy Immunol. 2008 Feb;19(1):20-4. doi: 10.1111/j.1399-3038.2007.00553.x. PMID: 18199088.
88	Elevated levels of mannan-binding lectin [corrected] (MBL) and eosinophilia in patients of bronchial asthma with allergic rhinitis and allergic bronchopulmonary aspergillosis associate with a novel intronic polymorphism in MBL.	Kaur S, Gupta VK, Shah A, Thiel S, Sarma PU, Madan T.	Clin Exp Immunol. 2006 Mar;143(3):414-9. doi: 10.1111/j.1365-2249.2006.03007.x. Erratum in: Clin Exp Immunol. 2006 Jun;144(3):552. PMID: 16487239; PMCID: PMC1809600.
89	Deletion polymorphism of GSTT1 gene as protective marker for allergic rhinitis.	Iorio A, Polimanti R, Piacentini S, Liumbruno GM, Manfellotto D, Fuciarelli M.	Clin Respir J. 2015 Oct;9(4):481-6. doi: 10.1111/crj.12170. Epub 2014 Jul 1. PMID: 24902621.
90	A functional brain-derived neurotrophic factor(BDNF) gene variant increases the risk of moderate-to-severe allergic rhinitis.	Jin P.	Shandong Medical College. 2017 April.
91	Association of the CD14 gene polymorphism C-159T with allergic rhinitis.	Han D, She W, Zhang L.	Am J Rhinol Allergy. 2010 Jan-Feb;24(1):e1-3. doi: 10.2500/ajra.2010.24.3411. PMID: 20109306.
92	Association Between Vitamin D Receptor Gene Polymorphism rs2228570 and Allergic Rhinitis.	Zhang W, Xu Y.	Pharmgenomics Pers Med. 2020 Aug 17;13:327-335. doi: 10.2147/PGPM.S262402. PMID: 32884328; PMCID: PMC7443006.
93	Association between SP-A rs1965708 gene polymorphism and allergic rhinitis risk in Chinese population.	Yin X, Wang B, Yan Z, Hu L, Zhang X.	J Clin Lab Anal. 2021 Jul;35(7):e23828. doi: 10.1002/jcla.23828. Epub 2021 May 24. PMID: 34028080; PMCID: PMC8274983.
94	Association between PTPN22/CTLA-4 Gene Polymorphism and Allergic Rhinitis with Asthma in Children.	Song SH, Wang XQ, Shen Y, Hong SL, Ke X.	Iran J Allergy Asthma Immunol. 2016 Oct;15(5):413-419. PMID: 27917628.
95	Association between IL-33 Gene Polymorphism (Rs7044343) and Risk of Allergic Rhinitis.	Falahi S, Mortazavi SHR, Salari F, Koohyanizadeh F, Rezaeimanesh A, Gorgin Karaji A.	Immunol Invest. 2022 Jan;51(1):29-39. doi: 10.1080/08820139.2020.1804399. Epub 2020 Aug 12. PMID: 32787469.
96	An intronic single-nucleotide polymorphism (rs13217795) in FOXO3 is associated with asthma and allergic rhinitis: a case-case-control study.	Amarin JZ, Naffa RG, Suradi HH, Alsaket YM, Obeidat NM, Mahafza TM, Zihlif MA.	BMC Med Genet. 2017 Nov 15;18(1):132. doi: 10.1186/s12881-017-0494-4. PMID: 29141605; PMCID: PMC5688628.
97	Association study of ADCY2 polymorphisms with persistent allergic rhinitis in a Chinese Han population.	Bu DY, Wu ZF, Lu MP, Qian JJ, Cheng L.	Chin J Otorhinolaryngol Integ Med. 2018; 26(3): 185-189.
98	Association study on ADAM33 polymorphisms in allergic rhinitis in a Chinese Han population.	Chen RX.	Nanjing Medical College. 2012 May.
99	Polymorphism 4G/5G of the plasminogen activator inhibitor 1 gene as a risk factor for the development of allergic rhinitis symptoms in patients with asthma.	Lampalo M, Jukic I, Bingulac-Popovic J, Marunica I, Petlevski R, Pavlisa G, Popovic-Grle S.	Eur Arch Otorhinolaryngol. 2017 Jun;274(6):2613-2619. doi: 10.1007/s00405-017-4502-2. Epub 2017 Mar 3. PMID: 28258374.
100	A common IL-13 Arg130Gln single nucleotide polymorphism among Chinese atopy patients with allergic rhinitis.	Wang M, Xing ZM, Lu C, Ma YX, Yu DL, Yan Z, Wang SW, Yu LS.	Hum Genet. 2003 Oct;113(5):387-90. doi: 10.1007/s00439-003-1001-x. Epub 2003 Aug 20. PMID: 12928861.
101	[The analysis of 49A/G CTLA4 gene polymorphism association with development of allergic rhinitis].	Alieva VSh, Karimov KhIa, Nazarov AA, Arifov SS, Boboev KT.	Tsitol Genet. 2010 May-Jun;44(3):16-20. Russian. PMID: 20608155.
102	Environment Changes Genetic Effects on Respiratory Conditions and Allergic Phenotypes.	Song Y, Schwager MJ, Backer V, Guo J, Porsbjerg C, Khoo SK, Laing IA, Moses EK, LeSouëf P, Zhang GB.	Sci Rep. 2017 Jul 24;7(1):6342. doi: 10.1038/s41598-017-06791-y. PMID: 28740106; PMCID: PMC5524954.
103	Single-nucleotide polymorphisms of TNFA and IL1 in allergic rhinitis.	Nasiri R, Amirzargar AA, Movahedi M, Hirbod-Mobarakeh A, Farhadi E, Behniafard N, Tavakkol M, Ansaripour B, Moradi B, Zare A, Rezaei N.	J Investig Allergol Clin Immunol. 2013;23(7):455-61. PMID: 24654309.
104	Polymorphisms of tumor necrosis factor-α, transforming growth factor-β, and interleukin-10 in asthma associated with olive pollen sensitization.	Cárdaba B, Calzada D, Baos S, Aguerri M, Quiralte J, Lahoz C.	J Immunol Res. 2014;2014:276345. doi: 10.1155/2014/276345. Epub 2014 Dec 21. PMID: 25759826; PMCID: PMC4352481.
105	Self-Reported Allergic Rhinitis and/or Allergic Conjunctivitis Associate with IL13 rs20541 Polymorphism in Finnish Adult Asthma Patients.	Ådjers K, Luukkainen A, Pekkanen J, Hurme M, Huhtala H, Renkonen R, Wang Y, Mäkelä MJ, Karjalainen J, Toppila-Salmi S.	Int Arch Allergy Immunol. 2017;172(2):123-128. doi: 10.1159/000456009. Epub 2017 Mar 9. PMID: 28273659.
106	Associations of single nucleotide polymorphisms of PTPN22 and Ctla4 genes with the risk of allergic rhinitis in a Chinese Han population. Hum Immunol.	Ke X, Song S, Wang X, Shen Y, Kang H, Hong S.	2017 Feb;78(2):227-231. doi: 10.1016/j.humimm.2016.11.008. Epub 2016 Nov 22. PMID: 27888068.
107	Association study on IL4, IL13 and IL4RA polymorphisms in mite-sensitized persistent allergic rhinitis in a Chinese population.	Lu MP, Chen RX, Wang ML, Zhu XJ, Zhu LP, Yin M, Zhang ZD, Cheng L.	PLoS One. 2011;6(11):e27363. doi: 10.1371/journal.pone.0027363. Epub 2011 Nov 7. PMID: 22087298; PMCID: PMC3210163.
108	The Role of Interleukin-4 and 13 Gene Polymorphisms in Allergic Rhinitis: A Case Control Study.	Shirkani A, Mansouri A, Farid Hosseini R, Jabbari Azad F, Alsadat Mahmoudian R, Montazer M, Samimi A, Momtazi-Borojeni AA, Abbaszadegan MR, Gholamin M.	Rep Biochem Mol Biol. 2019 Jul;8(2):111-118. PMID: 31832433; PMCID: PMC6844616.
109	Gene polymorphisms of Interleukin-4 in allergic rhinitis and its association with clinical phenotypes.	Movahedi M, Amirzargar AA, Nasiri R, Hirbod-Mobarakeh A, Farhadi E, Tavakol M, Behniafard N, Ansaripour B, Moradi B, Zare A, Rezaei N.	Am J Otolaryngol. 2013 Nov-Dec;34(6):676-81. doi: 10.1016/j.amjoto.2013.05.002. Epub 2013 Sep 26. PMID: 24075353.
110	Relationships Between IL-13 and IL-4 Genotypes and Aeroallergens with Risk of Allergic Rhinitis in Iranian-Azeri.	Valatabar N, Hosseinpourfeizi M, Safaralizadeh R, Sadeghi-Shabestari M.	Pediatr Allergy Immunol Pulmonol. 2020 Mar;33(1):33-38. doi: 10.1089/ped.2019.1099. PMID: 33406021; PMCID: PMC7875105.
111	Association of interleukin-13 SNP rs20541 (Arg>Gln) to allergic rhinitis in an Asian population of ethnic Chinese in Singapore.	Andiappan AK, Rotzschke O, Wang de Y, Chew FT.	Gene. 2013 Oct 25;529(2):357-8. doi: 10.1016/j.gene.2013.08.014. Epub 2013 Aug 15. PMID: 23954258.
112	Polymorphisms in the IL4 gene, smoking, and rhinoconjunctivitis in Japanese women: the Kyushu Okinawa Maternal and Child Health Study.	Miyake Y, Tanaka K, Arakawa M.	Hum Immunol. 2012 Oct;73(10):1046-9. doi: 10.1016/j.humimm.2012.07.339. Epub 2012 Aug 10. PMID: 22884982.
113	Polymorphic variants of interleukin-13 R130Q, interleukin-4 T589C, interleukin-4RA I50V, and interleukin-4RA Q576R in allergic rhinitis: A pilot study.	Yadav A, Govindasamy GK, Naidu R.	Allergy Rhinol (Providence). 2012;3(1):e35-40. doi: 10.2500/ar.2012.3.0022. Epub 2012 May 18. PMID: 22852128; PMCID: PMC3404476.
114	IL-4 gene polymorphisms and their association with atopic asthma and allergic rhinitis in Pakistani patients.	Micheal S, Minhas K, Ishaque M, Ahmed F, Ahmed A.	J Investig Allergol Clin Immunol. 2013;23(2):107-11. PMID: 23654077.
115	Association of IL-4 Polymorphisms with Allergic Rhinitis in Jordanian Population.	Moh'd Al-Rawashdeh B, Sada Alhanjori A, Ali E, Zihlif M.	Medicina (Kaunas). 2020 Apr 14;56(4):179. doi: 10.3390/medicina56040179. PMID: 32295284; PMCID: PMC7230575.
116	Polymorphisms in the IL-13 and IL-4 receptor alpha genes and allergic rhinitis.	Kim JJ, Min JY, Lee JH.	Eur Arch Otorhinolaryngol. 2007 Apr;264(4):395-9. doi: 10.1007/s00405-006-0204-x. Epub 2006 Nov 8. PMID: 17091279.
117	Analysis of polymorphisms in olive pollen allergy: IL13, IL4RA, IL5 and ADRB2 genes.	Llanes E, Quiralte J, López E, Sastre B, Chacártegui M, del Pozo V, Palomino P, Lahoz C, Cárdaba B.	Int Arch Allergy Immunol. 2009;148(3):228-38. doi: 10.1159/000161583. Epub 2008 Oct 10. PMID: 18849614.
118	Case-control study of IL13 polymorphisms, smoking, and rhinoconjunctivitis in Japanese women: the Kyushu Okinawa Maternal and Child Health Study.	Miyake Y, Tanaka K, Arakawa M.	BMC Med Genet. 2011 Oct 25;12:143. doi: 10.1186/1471-2350-12-143. PMID: 22023794; PMCID: PMC3214177.
119	Asthma and rhinitis have different genetic profiles for IL13, IL17A and GSTP1 polymorphisms.	Resende EP, Todo-Bom A, Loureiro C, Mota Pinto A, Oliveiros B, Mesquita L, Silva HC.	Rev Port Pneumol (2006). 2017 Jan-Feb;23(1):10-16. doi: 10.1016/j.rppnen.2016.06.009. Epub 2016 Aug 22. PMID: 27561723.
120	German Multicenter Allergy Study Group. Evaluation of the CD14 C-159 T polymorphism in the German Multicenter Allergy Study cohort.	Sengler C, Haider A, Sommerfeld C, Lau S, Baldini M, Martinez F, Wahn U, Nickel R;	Clin Exp Allergy. 2003 Feb;33(2):166-9. doi: 10.1046/j.1365-2222.2003.01549.x. PMID: 12580907.
121	A CD14 gene polymorphism is associated with the IgE level for Dermatophagoides pteronyssinus.	Takeuchi K, Suzuki S, Yagawa M, Yuta A, Majima Y.	Acta Otolaryngol. 2005 Sep;125(9):966-71. doi: 10.1080/00016480510044197. PMID: 16109674.
122	Promoter polymorphisms of the CD14 gene are associated with atopy in Pakistani adults.	Micheal S, Minhas K, Ishaque M, Ahmed F, Ahmed A.	J Investig Allergol Clin Immunol. 2011;21(5):394-7. PMID: 21905503.
123	CD14 tobacco gene-environment interaction in atopic children.	Hussein YM, Shalaby SM, Zidan HE, Sabbah NA, Karam NA, Alzahrani SS.	Cell Immunol. 2013 Sep-Oct;285(1-2):31-7. doi: 10.1016/j.cellimm.2013.08.001. Epub 2013 Aug 9. PMID: 24044964.
124	Association of CD14 gene -159C /T polymorphism with allergic rhinitis in Xinjiang Uyghur and Hans.	Hu HF, Fan YQ, WY, Yang YP, Zhang H.	Journal of Xinjiang Medical University. 2015 Jun; 38(6): 664-668.
125	Association between polymorphisms in FOXP3 and EBI3 genes and the risk for development of allergic rhinitis in Chinese subjects.	Zhang Y, Duan S, Wei X, Zhao Y, Zhao L, Zhang L.	Hum Immunol. 2012 Sep;73(9):939-45. doi: 10.1016/j.humimm.2012.07.319. Epub 2012 Jul 23. PMID: 22836044.
126	Genetic association study of FOXP3 polymorphisms in allergic rhinitis in a Chinese population.	Zhang L, Zhang Y, Desrosiers M, Wang C, Zhao Y, Han D.	Hum Immunol. 2009 Nov;70(11):930-4. doi: 10.1016/j.humimm.2009.08.001. Epub 2009 Aug 11. PMID: 19679154.
127	FOXP3 and TGF-β gene polymorphisms in allergic rhinitis.	Hassannia H, Abediankenari S, Ghaffari J.	Iran J Immunol. 2011 Dec;8(4):218-25. PMID: 22201619.
128	Study on Foxp3-924 polymorphisms in patients with allergic rhinitis.	Li ZL, Li YG, Lu JP, Chen SQ.	Anat Res. 2014; 36(2): 124-127.
129	Haplotype analysis of the interleukin-18 gene in Czech patients with allergic disorders.	Izakovicova Holla L, Hrdlicková B, Schüller M, Buckova D, Kindlova D, Izakovic V, Vasku A.	Hum Immunol. 2010 Jun;71(6):592-7. doi: 10.1016/j.humimm.2010.03.004. Epub 2010 Apr 2. PMID: 20304021.
130	Alteration of -656(G/T) and -607(C/A) polymorphisms in interleukin-18 (IL-18) gene in house dust mite-sensitive allergic rhinitis patients in Thailand.	Tungtrongchitr A, Jumpasri J, Sookrung N, Visitsunthorn N, Tantilipikorn P, Piboonpocanan O, Indrawattana N, Tungtrongchitr R, Chaicumpa W.	Genet Mol Res. 2017 Jul 6;16(3). doi: 10.4238/gmr16039641. PMID: 28692122.
131	Interleukin-18 and its three gene polymorphisms relating to allergic rhinitis.	Sebelova S, Izakovicova-Holla L, Stejskalova A, Schüller M, Znojil V, Vasku A.	J Hum Genet. 2007;52(2):152-158. doi: 10.1007/s10038-006-0093-2. Epub 2007 Jan 25. PMID: 17252172.
132	The association of TIM-3 gene polymorphism with atopic disease in Korean population.	Chae SC, Park YR, Lee YC, Lee JH, Chung HT.	Hum Immunol. 2004 Dec;65(12):1427-31. doi: 10.1016/j.humimm.2004.07.002. PMID: 15603868.
133	Relationship between angiotensin converting enzyme gene polymorphism and allergic rhinitis.	Wang QJ, Fan SG, Lu JP, Li MX.	Journal of Modern Clinical Medicine Bioengineering. 2005; 11(5): 437-438.
134	ACE gene polymorphism might disclose why some Taiwanese children with allergic rhinitis develop asthma symptoms but others do not.	Lue KH, Ku MS, Li C, Sun HL, Lee HS, Chou MC.	Pediatr Allergy Immunol. 2006 Nov;17(7):508-13. doi: 10.1111/j.1399-3038.2006.00452.x. PMID: 17014625.
135	Association of 3 gene polymorphisms with atopic diseases.	Hollá L, Văsků A, Znojil V, Sisková L, Vácha J.	J Allergy Clin Immunol. 1999 Apr;103(4):702-8. doi: 10.1016/s0091-6749(99)70246-0. PMID: 10200023.
136	Association between polymorphisms of the angiotensin-converting enzyme and angiotensinogen genes and allergic rhinitis in a Korean population.	Kim JJ, Kim HJ, Lee IK, Chung HT, Lee JH.	Ann Otol Rhinol Laryngol. 2004 Apr;113(4):297-302. doi: 10.1177/000348940411300408. PMID: 15112973.
137	Polymorphism in transporter antigen peptides gene (TAP1) associated with atopy in Tunisians.	Ismaïl A, Bousaffara R, Kaziz J, Zili J, el Kamel A, Tahar Sfar M, Remadi S, Chouchane L.	J Allergy Clin Immunol. 1997 Feb;99(2):216-23. doi: 10.1016/s0091-6749(97)70099-x. PMID: 9042048.
138	Lack of association between gene polymorphism of transporters associated with antigen processing and allergic rhinitis in a Japanese population.	Takeuchi K, Abe S, Masuda S, Yuta A, Majima Y, Sakakura Y.	Ann Otol Rhinol Laryngol. 2002 May;111(5 Pt 1):460-3. doi: 10.1177/000348940211100512. PMID: 12018331.
139	The interaction of the polymorphisms in transporter of antigen peptides (TAP) and lymphotoxin alpha (LT-alpha) genes and atopic diseases in the Czech population.	Izakovicová Hollá L, Vasků A, Izakovic V, Znojil V.	Clin Exp Allergy. 2001 Sep;31(9):1418-23. doi: 10.1046/j.1365-2222.2001.01154.x. PMID: 11591192.
140	Association of interleukin 6 single nucleotide polymorphisms with allergic rhinitis.	Nasiri R, Movahedi M, Amirzargar AA, Hirbod-Mobarakeh A, Farhadi E, Ansaripour B, Moradi B, Rezaei N.	Int J Pediatr Otorhinolaryngol. 2014 Sep;78(9):1426-9. doi: 10.1016/j.ijporl.2014.04.035. Epub 2014 May 2. PMID: 24974143.
141	Study on TGFβ1-509C/T polymorphisms in patients with allergic rhinitis.	Liu ZW, Li JC, Qiu LZ.	Modern Hospital. 2009 Sep; 9(9): 16-18.
142	Correlative study on interleukin-4 receptor I50V、Q576R、P761 polymorphisms in allergic rhinitis with dust mites.	Li YG, Liu ZW, Lu JP.	Experimental and Laboratory Medicine. 2011 Jun; 29(3): 235-238.
