# Supplementary material for: Polymorphisms and AR: A Systematic Review and Meta-Analyses
Source: Front Genet. 2022 Jul 1;13:899923. doi: 10.3389/fgene.2022.899923 (PMC9284009; doi:10.3389/fgene.2022.899923)
Supplement: Supplementary file 2 [file Table3.XLS]

## Sheet: Sheet1
Supplementary Table S2: The list of genes cited in different publications; identification of polymorphisms; data selection.
Approved Gene Symbol	polymorphism	Minor allele	Minor allele Frequency (MAF)	MAF information	No. of the related studies	n (GENE citation)
TNFα	rs1800629(-308G/A)	A	11.4%	common variant	30/59/102/103/104	5
	rs1800630	A	16.3%	common variant	102	1
	rs1799964 (T-1031C)	C	33.3%	common variant	102/104	2
	rs361525	A	17.2%	common variant	103	1
	rs1799724 (C-857T)	T	8.0%	common variant	104	1
TGFβ1	rs1800469（-509C/T）	C	49.2%	common variant	32/65/104/141	4
IL-13	rs1800925（-1112C>T/1055）	T	20.2%	common variant	41/100/107/117/118	5
	rs20541（130/+2044G>A）	A	30.0%	common variant	42/100/105/107/108/110/111/113/116/117/118/119	12
CTLA-4	rs3087243	A	31.4%	common variant	12/94/106	3
	rs231725	G	38.4%	common variant	12/94/106	3
	rs231779	G	39.1%	common variant	106	1
	rs11571302	A	33.8%	common variant	12/94/106	3
	rs11571315	G	42.5%	common variant	12/94/106	3
	rs35219727	A	5.6%	common variant	94/106	2
	rs4553808	G	20.7%	common variant	12/94	2
	rs3521972	A	2.6%	rare variant	12	1
	49A/G	G	50%	common variant	101	1
IL-4	rs2243250(-590C>T/589)	T	49.9%	common variant	107/108/109/110/112/113/114/115	8
	rs2227284（T2979G）	G	37.0%	common variant	112/114/115	3
	rs2070874（C-33T）	C	49.6%	common variant	109/112/114	3
	rs2243290	C	35.0%	common variant	112	1
	rs2243248	G	29.1%	common variant	109	1
CD14	rs2569190(-159C/T)	T	47.5%	common variant	5/7/47/63/91/120/121/122/123/124	10
	rs2569192	G	17.2%	common variant	7	1
	rs3138078(1359)	T	23.6%	common variant	7	1
	rs2569191(1145)	T	41.6%	common variant	47/122	2
	rs2563298	A	15.4%	common variant	47	1
	550	T	35.0%	common variant	123	1
FOXP3	rs3761548（-3279A>C）	A	30.9%	common variant	50/84/125/126/127	5
	rs2232365（-924A>C）	C	35.7%	common variant	125/126/127/128	4
	rs3761547	C	17.0%	common variant	84/126	2
	rs3060515	G	9.1%	common variant	126	1
IL-18	rs1946518(-607C/A)	A	39.8%	common variant	73/129/130/131	4
	rs187238(-137G/C)	C	26.7%	common variant	129/130/131	3
	rs4988359/rs360721(C133/140G)	G	28.9%	common variant	129/130/131	3
	656	T	41.7%	common variant	130	1
	920	C	29.2%	common variant	130	1
	373	G	28.3%	common variant	130	1
	1297(rs 360719)	C	26.8%	common variant	129	1
Tim-3	rs10515746（-574G／T）	T	3.3%	rare variant	6/44/49/132	4
	rs4704853(882)	T	4.3%	rare variant	6/44	2
	rs13170556	G	17.3%	common variant	6	1
	rs6555849	T	5.1%	common variant	6	1
	1541	T	4.5%	rare variant	44	1
	1516	T	4.3%	rare variant	132	1
	4259	G	11.6%	common variant	132	1
IL-4R	rs1801275（Q576R/Gln551Arg)	R	17.4%	common variant	35/36/43/107/109/113/116/117/142	9
	Ser478Pro( rs1805015)	C	7.2%	common variant	107	1
	rs1805010(Ile50Val)	V	39.7%	common variant	113/117/142	3
ACE	I/D	D	42.8%	common variant	5/133/134/135/136	5
TAP1	333V/I	V	37.2%	common variant	21/56/137/138	4
	637G/D	G	24.7%	common variant	21/56/137/138	4
	rs1057141(-1332A/G)	G	22.2%	common variant	10/58	2
	rs2071480	T	44.8%	common variant	57	1
	rs1135216（-2245A/G）	G	19.3%	common variant	10/57	2
GATA3	rs1269486				1	1
	rs2229360				1	1
TNFAIP3	rs9494885				2/46	2
	rs7753873				2	1
	rs610604				2	1
	rs5029928				2	1
TNFβ	TNFβ1*和TNFβ2*				3	1
HLA-DRB1	0101.2				4	1
	302				4	1
	01 /11				8	1
	HLA-DRB*10301.2				23	1
	HLA-DRB*40101				23	1
HLA-DQB1	05				8	1
HLA-II	HLA-DRB1 * 08: 03: 02				18	1
	HLA-DQB1 * 06: 01: 01				18	1
HLA	HLA-A9				27	1
	HLA-B27				27	1
HLA-DQA	HLA-DQA*0104				20	1
	HLA-DQA*0501				20	1
HLA-DR	HLA-DR1				79	1
	HLA-DR15				79	1
	HLA-DR3				79	1
STAT6	1570Ｃ／Ｔ				9/22	2
	rs703817				60	1
	rs167769				60	1
	rs3024974				60	1
	rs324015				60	1
	2964G/A				61	1
MUC5AC	11p15.5				11	1
vitamin D receptor (VDR)	rs7975232				13/17	2
	rs2228570				13/91	2
vitamin D binding protein gene (GC)	rs222016				14	1
	rs7041				14	1
	rs16847024				82	1
	rs3733359				82	1
	rs1565572				82	1
miRNA（hsa-mir-146a）	rs2910164				15	1
CMA1	rs4982958				16	1
TNFRSF6B/ZGPAT	rs6010620				16	1
FLG					16	1
TMEM232/SLC25A46					16	1
Cllorf30					16	1
MRPL4	rs8111930				19	1
TAP2	TAP2*379				20	1
	TAP2*565				20	1
	TAP2*665				20	1
LMP	LMP7				24	1
	LMP2				24	1
IRF5	rs3807306				25	1
	rs4728142				33	1
	rs11770589				33	1
	rs2280714				33	1
SP-A	SP-A2-233(rs1965708)				26/93	2
SP-D	rs721917				26/62	2
	rs2243639				26	1
	rs3088308				26	1
IL23R	rs7517847				34/76	2
IRAK-4	rs3794262				38	1
	rs4251481				38	1
LTD4S	LTD4SA-444C				39	1
IL-25	rs10137082				40	1
TNFSF4	rs1234313				45	1
	rs1234314				45	1
	rs1234315				45	1
TLR2	rs7656411				46	1
TLR4	rs10759930				48	1
CYSLTR1	rs321029				51	1
FcγRIIa	131R				52	1
TGFBR1	rs1590				54	1
BMPR1B	rs1434536				54	1
TAS2R38	rs1726866				55	1
TAS2R13	rs1015443				55	1
GSTP1	GSTP1-105				64	1
TGFB1	TGFB1-509C/T				65	1
PAI-1	PAI-14G/5G				66/99	2
Per2	17				67	1
	23				67	1
OPN	rs9138				68	1
	rs1126616				68	1
	rs1126772				68	1
ITGA4	rs1449263				68	1
CD44	rs187116				68	1
NOS2	rs3794764				69	1
miR149	rs2292832				70	1
LTC4	LTC4A-444C				71	1
JAK1	rs310241				72	1
	rs3790532				72	1
	rs2780815				72	1
IL-27	rs153109				74/75	2
	rs1343151				74/76	2
	rs17855750				75	1
	rs181206				75	1
	rs11209032				76	1
IL-6	IL-6-572				77	1
	IL-6-634				77	1
	rs1800795（-147G/C）				78/140	2
	rs1800796				78	1
HRH1	HRH1-17C/T				80	1
FceRI	FceRI int 2				81	1
CYP27B1	rs10877012				81	1
GAPR	rs79525962				83	1
Fosl2	rs9309662				85	1
FcRL3	rs7528684				86	1
FcγRIIIa	FccRIIIa-V/F158				87	1
MLB	G11011A				88	1
GSTT1					89	1
BDNF	rs10767664				90	1
PTPN22	rs1310182				94	1
IL-33	rs7044343				95	1
ADCY2	rs1864071				97	1
ADAM33	rs528557				98/102	2
FOXO3	rs13217795				96	1
